# Supplementary material for: Nutraceutical Chewing Candy Formulations Based on Acetic, Alcoholic, and Lactofermented Apple Juice Products
Source: Foods. 2021 Sep 30;10(10):2329. doi: 10.3390/foods10102329 (PMC8535157; doi:10.3390/foods10102329)
Supplement: Supplementary file 1 [file foods-10-02329-s001.zip]

Archive with 1 entries (1 files):
- foods-1386272-supplementary.pdf
